# Supplementary material for: Network science approach elucidates integrative genomic-metabolomic signature of antidepressant response and lifetime history of attempted suicide in adults with major depressive disorder
Source: Front Pharmacol. 2022 Oct 3;13:984383. doi: 10.3389/fphar.2022.984383 (PMC9573988; doi:10.3389/fphar.2022.984383)
Supplement: Supplementary file 1 [file Table2.XLS]

## Sheet: SuppTable1
Supplementary Table SI: Metabolites Common to PGRN-AMPS and CO-MED and Included in Multi-Omics Integration Analysis
METABOLITE:
Alanine
Arginine
Asparagine
Aspartate
Citrulline
Glutamine
Glutamate
Glycine
Histidine
Isoleucine
Lysine
Methionine
Ornithine
Phenylalanine
Proline
Serine
Threonine
Tryptophan
Tyrosine
Valine
Asymmetric Dimethylarginine
Kynurenine
Methioninesulfoxide
Symmetric Dimethylarginine
Spermidine
Spermine
Hydroxyproline
Taurine
lysoPhosphatidylcholine acyl C16:0
lysoPhosphatidylcholine acyl C16:1
lysoPhosphatidylcholine acyl C17:0
lysoPhosphatidylcholine acyl C18:0
lysoPhosphatidylcholine acyl C18:1
lysoPhosphatidylcholine acyl C18:2
lysoPhosphatidylcholine acyl C20:3
lysoPhosphatidylcholine acyl C20:4
lysoPhosphatidylcholine acyl C24:0
lysoPhosphatidylcholine acyl C26:0
lysoPhosphatidylcholine acyl C26:1
lysoPhosphatidylcholine acyl C28:0
lysoPhosphatidylcholine acyl C28:1
Phosphatidylcholine diacyl C24:0
Phosphatidylcholine diacyl C28:1
Phosphatidylcholine diacyl C30:0
Phosphatidylcholine diacyl C32:0
Phosphatidylcholine diacyl C32:1
Phosphatidylcholine diacyl C32:3
Phosphatidylcholine diacyl C34:1
Phosphatidylcholine diacyl C34:2
Phosphatidylcholine diacyl C34:3
Phosphatidylcholine diacyl C34:4
Phosphatidylcholine diacyl C36:1
Phosphatidylcholine diacyl C36:2
Phosphatidylcholine diacyl C36:3
Phosphatidylcholine diacyl C36:4
Phosphatidylcholine diacyl C36:5
Phosphatidylcholine diacyl C36:6
Phosphatidylcholine diacyl C38:0
Phosphatidylcholine diacyl C38:3
Phosphatidylcholine diacyl C38:4
Phosphatidylcholine diacyl C38:5
Phosphatidylcholine diacyl C38:6
Phosphatidylcholine diacyl C40:2
Phosphatidylcholine diacyl C40:3
Phosphatidylcholine diacyl C40:4
Phosphatidylcholine diacyl C40:5
Phosphatidylcholine diacyl C40:6
Phosphatidylcholine diacyl C42:0
Phosphatidylcholine diacyl C42:1
Phosphatidylcholine diacyl C42:2
Phosphatidylcholine diacyl C42:4
Phosphatidylcholine diacyl C42:5
Phosphatidylcholine diacyl C42:6
Phosphatidylcholine acyl alkyl C30:0
Phosphatidylcholine acyl alkyl C30:2
Phosphatidylcholine acyl alkyl C32:1
Phosphatidylcholine acyl alkyl C32:2
Phosphatidylcholine acyl alkyl C34:0
Phosphatidylcholine acyl alkyl C34:1
Phosphatidylcholine acyl alkyl C34:2
Phosphatidylcholine acyl alkyl C34:3
Phosphatidylcholine acyl alkyl C36:0
Phosphatidylcholine acyl alkyl C36:1
Phosphatidylcholine acyl alkyl C36:2
Phosphatidylcholine acyl alkyl C36:3
Phosphatidylcholine acyl alkyl C36:4
Phosphatidylcholine acyl alkyl C36:5
Phosphatidylcholine acyl alkyl C38:0
Phosphatidylcholine acyl alkyl C38:2
Phosphatidylcholine acyl alkyl C38:3
Phosphatidylcholine acyl alkyl C38:4
Phosphatidylcholine acyl alkyl C38:5
Phosphatidylcholine acyl alkyl C38:6
Phosphatidylcholine acyl alkyl C40:1
Phosphatidylcholine acyl alkyl C40:2
Phosphatidylcholine acyl alkyl C40:3
Phosphatidylcholine acyl alkyl C40:4
Phosphatidylcholine acyl alkyl C40:5
Phosphatidylcholine acyl alkyl C40:6
Phosphatidylcholine acyl alkyl C42:1
Phosphatidylcholine acyl alkyl C42:2
Phosphatidylcholine acyl alkyl C42:3
Phosphatidylcholine acyl alkyl C42:4
Phosphatidylcholine acyl alkyl C42:5
Phosphatidylcholine acyl alkyl C44:3
Phosphatidylcholine acyl alkyl C44:4
Phosphatidylcholine acyl alkyl C44:5
Phosphatidylcholine acyl alkyl C44:6
Sphingomyelin (OH) C14:1
Sphingomyelin (OH) C16:1
Sphingomyelin (OH) C22:1
Sphingomyelin (OH) C22:2
Sphingomyelin (OH) C24:1
Sphingomyelin C16:0
Sphingomyelin C16:1
Sphingomyelin C18:0
Sphingomyelin C18:1
Sphingomyelin C20:2
Sphingomyelin C24:0
Sphingomyelin C24:1
Sphingomyelin C26:0
Sphingomyelin C26:1
Carnitine (C0)
Decanoylcarnitine (C10)
Decadienylcarnitine (C10:2)
Tetradecenoylcarnitine (C14:1)
Hydroxytetradecenoylcarnitine (C14:1-OH)
Tetradecadienylcarnitine (C14:2)
Hydroxytetradecadienylcarnitine (C14:2-OH)
Hexadecanoylcarnitine (C16)
Hexadecenoylcarnitine (C16:1)
Hydroxyhexadecenoylcarnitine (C16:1-OH)
Hydroxyhexadecanoylcarnitine (C16-OH)
Octadecanoylcarnitine (C18)
Octadecenoylcarnitine (C18:1)
Hydroxyoctadecenoylcarnitine (C18:1-OH)
Octadecadienylcarnitine (C18:2)
Acetylcarnitine (C2)
Propionylcarnitine (C3)
Propenonylcarnitine (C3:1)
Hydroxybutyrylcarnitine (C3-DC (C4-OH))
Hydroxypropionylcarnitine (C3-OH)
Butyrylcarnitine (C4)
Butenylcarnitine (C4:1)
Valerylcarnitine (C5)
Tiglylcarnitine (C5:1)
Glutaconylcarnitine (C5:1-DC)
Glutarylcarnitine (C5-DC (C6-OH))
Hydroxyvalerylcarnitine (C5-OH (C3-DC-M))
Hexenoylcarnitine (C6:1)
Hexanoylcarnitine (C6 (C4:1-DC))
Pimelylcarnitine (C7-DC)
Nonaylcarnitine (C9)

## Sheet: SuppTable2
Supplementary Table SII: Suicide-Attempt SNVs Identified via Literature Search
Chromosome	SNV	Alternate Allele Frequency (European Population)	Nearest Gene	SNV Annotation	Study Cohort Clinical Diagnosis	PubMed ID	Source
1	rs1171276	0.15	LEPR	Intron	Major Depressive Disorder	31916884	Pubmed Search
1	rs3806263	0.22	ADCK3	Intron	Mixed Psychiatric Diagnosis Cohort (or No Diagnosis)	32436199	Pubmed Search
1	rs11119328	0.18	HSD11B1	Intron	Major Depressive Disorder	31704233	Pubmed Search
1	rs2661319	0.5	RGS4	Intron	Schizophrenia	23684163	Pubmed Search
1	rs707216	0.18	ACTN2	Intron	Mixed Psychiatric Diagnosis Cohort (or No Diagnosis)	19455598	Pubmed Search
1	rs33990840	0.05	AVPR1B	Non-Synonymous Variant	Mixed Psychiatric Diagnosis Cohort (or No Diagnosis)	23422793	Pubmed Search
1	rs2738888	0.87	DISC1	Intron	Alcohol, Cocaine, or Opioid Dependence	26997180	Pubmed Search
1	rs1000533	0.37	TBX19	Untranslated 3' Region	Mixed Psychiatric Diagnosis Cohort (or No Diagnosis)	16899054	Pubmed Search
1	rs4606	0.27	RGS2	Untranslated 3' Region	Mixed Psychiatric Diagnosis Cohort (or No Diagnosis)	19813112	Pubmed Search
2	rs300774	0.85	FAM110C	Outside the ORF	Mood Disorder	27479537	Pubmed Search
2	rs10170138	0.15	LRRTM4	Intron	Bipolar Disorder	31854516	Pubmed Search
2	rs67475248	0.28	LRRTM4	Intron	Bipolar Disorder	31854516	Pubmed Search
2	rs7580390	0.28	LRRTM4	Intron	Bipolar Disorder	31854516	Pubmed Search
2	rs1049500	0.06	ODC1	Synonymous Variant	Mixed Psychiatric Diagnosis Cohort (or No Diagnosis)	22850629	Pubmed Search
2	rs2302614	0.06	ODC1	Untranslated 3' Region	Mixed Psychiatric Diagnosis Cohort (or No Diagnosis)	22850629	Pubmed Search
2	rs6740584	0.48	CREB1	Intron	Mood Disorder	26626456	Pubmed Search
2	rs300774	0.85	FAM110C	Outside the ORF	Schizophrenia or Schizoaffective Disorder	28668716	Pubmed Search
2	rs2121337	0.27	ACMSD	Intron	Mixed Psychiatric Diagnosis Cohort (or No Diagnosis)	27483383	Pubmed Search
2	rs4853694	0.31	INPP1	Intron	Bipolar Disorder	23453640	Pubmed Search
2	rs909270	0.58	INPP1	Intron	Bipolar Disorder	23453640	Pubmed Search
2	rs1344706	0.39	ZNF804A	Intron	Bipolar Disorder	21767209	Pubmed Search
2	rs749457	0.38	ASTL	Intron	Schizophrenia	21874733	Pubmed Search
3	rs53576	0.64	OXTR	Intron	Mood Disorder	29860184	Pubmed Search
3	rs2239547	0.3	ITIH4	Intron	Mixed Psychiatric Diagnosis Cohort (or No Diagnosis)	24461634	Pubmed Search
3	rs1732170	0.61	GSK3B	Intron	Bipolar Disorder	23453640	Pubmed Search
3	rs11921360	0.58	GSK3B	Intron	Bipolar Disorder	23453640	Pubmed Search
3	rs6280	0.65	DRD3	Non-Synonymous Variant	Schizophrenia	25264289	Pubmed Search
4	rs3796863	0.32	CD38	Intron	Bipolar Disorder	29860184	Pubmed Search
4	rs3796863	0.32	CD38	Intron	Major Depressive Disorder	29860184	Pubmed Search
4	rs4073	0.59	IL8	Outside the ORF	Mixed Psychiatric Diagnosis Cohort (or No Diagnosis)	30099207	Pubmed Search
4	rs2227306	0.38	IL8	Intron	Mixed Psychiatric Diagnosis Cohort (or No Diagnosis)	30099207	Pubmed Search
4	rs358592	0.67	KCNIP4	Intron	Major Depressive Disorder	32680568	Pubmed Search
4	rs3805148	0.35	CLOCK	Intron	Bipolar Disorder	25724486	Pubmed Search
4	rs534654	0.81	TMEM165	Intron	Bipolar Disorder	25724486	Pubmed Search
4	rs6850524	0.59	CLOCK	Intron	Bipolar Disorder	25724486	Pubmed Search
4	rs12648271	0.25	CLOCK	Intron	Bipolar Disorder	25724486	Pubmed Search
4	rs593943	0.87	SLIT2	Intron	Mixed Psychiatric Diagnosis Cohort (or No Diagnosis)	20029409	Pubmed Search
4	rs13140329	0.34	SLIT2	Intron	Mixed Psychiatric Diagnosis Cohort (or No Diagnosis)	20029409	Pubmed Search
4	rs13434430	0.66	SLIT2	Intron	Mixed Psychiatric Diagnosis Cohort (or No Diagnosis)	20029409	Pubmed Search
5	rs211034	0.72	GABRG2	Intron	Mood Disorder	32056912	Pubmed Search
5	rs211035	0.81	GABRG2	Non-Synonymous Variant	Mood Disorder	32056912	Pubmed Search
5	rs7713917	0.36	HOMER1	Outside the ORF	Mixed Psychiatric Diagnosis Cohort (or No Diagnosis)	22460132	Pubmed Search
5	rs2290639	0.39	HOMER1	Outside the ORF	Mixed Psychiatric Diagnosis Cohort (or No Diagnosis)	22460132	Pubmed Search
5	rs4704560	0.43	HOMER1	Outside the ORF	Mixed Psychiatric Diagnosis Cohort (or No Diagnosis)	22460132	Pubmed Search
5	rs7713917	0.36	HOMER1	Outside the ORF	Mixed Psychiatric Diagnosis Cohort (or No Diagnosis)	30219717	Pubmed Search
5	rs6295	0.44	HTR1A	Outside the ORF	Mixed Psychiatric Diagnosis Cohort (or No Diagnosis)	26926882	Pubmed Search
5	rs7728378	0.39	CRHBP	Intron	Substance Dependence	21978546	Pubmed Search
5	rs6453267	0	CRHBP	Intron	Substance Dependence	21978546	Pubmed Search
5	rs10474485	0.18	CRHBP	Outside the ORF	Substance Dependence	21978546	Pubmed Search
5	rs2269272	0.22	SLC1A3	Untranslated 3' Region	Mixed Psychiatric Diagnosis Cohort (or No Diagnosis)	21711518	Pubmed Search
5	rs6872497	0.24	HOMER1	Intron	Mood Disorder	30178121	Pubmed Search
5	rs183294	0.59	GABRG2	Intron	Schizophrenia	24776921	Pubmed Search
5	rs209356	0.4	GABRG2	Intron	Schizophrenia	24776921	Pubmed Search
5	rs1875999	0.34	CRHBP	Untranslated 3' Region	Schizophrenia	18838498	Pubmed Search
5	rs403636	0.84	SLC6A3	Intron	Schizophrenia	21874733	Pubmed Search
6	rs1360780	0.71	FKBP5	Intron	Mixed Psychiatric Diagnosis Cohort (or No Diagnosis)	33161050	Pubmed Search
6	rs3800373	0.73	FKBP5	Untranslated 3' Region	Mixed Psychiatric Diagnosis Cohort (or No Diagnosis)	33161050	Pubmed Search
6	rs1800629	0.14	TNF	Outside the ORF	Mixed Psychiatric Diagnosis Cohort (or No Diagnosis)	28314127	Pubmed Search
6	rs539689	0.54	HSPA1B	Synonymous Variant	Schizophrenia	31642026	Pubmed Search
6	rs203136	0.33	KIAA1244	Intron	Major Depressive Disorder	32680568	Pubmed Search
6	rs1799971	0.16	OPRM1	Non-Synonymous Variant	Major Depressive Disorder	30796320	Pubmed Search
6	rs10944288	0.66	HTR1E	Intron	Mixed Psychiatric Diagnosis Cohort (or No Diagnosis)	19455598	Pubmed Search
6	rs6298	0.28	HTR1B	Synonymous Variant	Major Depressive Disorder	28007644	Pubmed Search
6	rs6296	0.28	HTR1B	Synonymous Variant	Major Depressive Disorder	28007644	Pubmed Search
6	rs141713011	0.02	FKBP5	Untranslated 3' Region	Bipolar Disorder	28030643	Pubmed Search
6	rs3800373	0.73	FKBP5	Untranslated 3' Region	Substance Dependence	21978546	Pubmed Search
6	rs6296	0.28	HTR1B	Synonymous Variant	Mixed Psychiatric Diagnosis Cohort (or No Diagnosis)	21711518	Pubmed Search
6	rs3777747	0.46	FKBP5	Intron	Alcohol, Cocaine, or Opioid Dependence	20090668	Pubmed Search
6	rs4713902	0.26	FKBP5	Intron	Alcohol, Cocaine, or Opioid Dependence	20090668	Pubmed Search
6	rs9470080	0.69	FKBP5	Intron	Alcohol, Cocaine, or Opioid Dependence	20090668	Pubmed Search
6	rs3800373	0.73	FKBP5	Untranslated 3' Region	Alcohol, Cocaine, or Opioid Dependence	20090668	Pubmed Search
6	rs9296158	0.72	FKBP5	Intron	Alcohol, Cocaine, or Opioid Dependence	20090668	Pubmed Search
6	rs1360780	0.71	FKBP5	Intron	Alcohol, Cocaine, or Opioid Dependence	20090668	Pubmed Search
6	rs6937506	0.19	TAAR6	Outside the ORF	Major Depressive Disorder	20493543	Pubmed Search
6	rs8192625	0.06	TAAR6	Non-Synonymous Variant	Major Depressive Disorder	20493543	Pubmed Search
6	rs1043805	0.8	FKBP5	Untranslated 3' Region	Bipolar Disorder	18180755	Pubmed Search
6	rs3800373	0.73	FKBP5	Untranslated 3' Region	Bipolar Disorder	18180755	Pubmed Search
6	rs9296158	0.72	NA	Intron	Bipolar Disorder	18180755	Pubmed Search
6	rs1360780	0.71	FKBP5	Intron	Bipolar Disorder	18180755	Pubmed Search
6	rs1360780	0.71	FKBP5	Intron	Major Depressive Disorder	20008943	Pubmed Search
6	rs3800373	0.73	FKBP5	Untranslated 3' Region	Major Depressive Disorder	20008943	Pubmed Search
6	rs361525	0.07	TNF	Outside the ORF	Schizophrenia	33092426	Pubmed Search
7	rs2190242	0.78	CRHR2	Intron	Mood Disorder	30874897	Pubmed Search
7	rs2284217	0.75	CRHR2	Intron	Mood Disorder	30874897	Pubmed Search
7	rs2014663	0.84	CRHR2	Intron	Mood Disorder	30874897	Pubmed Search
7	rs1800795	0.58	IL6	Intron	Mixed Psychiatric Diagnosis Cohort (or No Diagnosis)	30269203	Pubmed Search
7	rs148870214	0.15	SEMA3A	Intron	Mixed Psychiatric Diagnosis Cohort (or No Diagnosis)	30769295	Pubmed Search
7	rs146826470	0.17	SEMA3A	Intron	Mixed Psychiatric Diagnosis Cohort (or No Diagnosis)	30769295	Pubmed Search
7	rs2032582	0.57	ABCB1	Non-Synonymous Variant	Mixed Psychiatric Diagnosis Cohort (or No Diagnosis)	25543520	Pubmed Search
7	rs1045642	0.47	ABCB1	Synonymous Variant	Mixed Psychiatric Diagnosis Cohort (or No Diagnosis)	25543520	Pubmed Search
7	rs1109089	0.52	RHEB	Intron	Major Depressive Disorder	32680568	Pubmed Search
7	rs705315	0.06	NPTX2	Untranslated 3' Region	Mixed Psychiatric Diagnosis Cohort (or No Diagnosis)	22460132	Pubmed Search
7	rs1681248	0.08	NPTX2	Intron	Mixed Psychiatric Diagnosis Cohort (or No Diagnosis)	22460132	Pubmed Search
7	rs705318	0.36	NPTX2	Intron	Mixed Psychiatric Diagnosis Cohort (or No Diagnosis)	22460132	Pubmed Search
7	rs1799983	0.68	NOS3	Non-Synonymous Variant	Bipolar Disorder	25939888	Pubmed Search
7	rs2032582	0.57	ABCB1	Non-Synonymous Variant	Mixed Psychiatric Diagnosis Cohort (or No Diagnosis)	27309038	Pubmed Search
7	rs1128503	0.57	ABCB1	Synonymous Variant	Mixed Psychiatric Diagnosis Cohort (or No Diagnosis)	29481489	Pubmed Search
7	rs2032582	0.57	ABCB1	Non-Synonymous Variant	Mixed Psychiatric Diagnosis Cohort (or No Diagnosis)	29481489	Pubmed Search
7	rs1045642	0.47	ABCB1	Synonymous Variant	Mixed Psychiatric Diagnosis Cohort (or No Diagnosis)	29481489	Pubmed Search
7	rs1128503	0.57	ABCB1	Synonymous Variant	Mixed Psychiatric Diagnosis Cohort (or No Diagnosis)	25543520	Pubmed Search
8	rs10448044	0.28	IL7	Outside the ORF	Major Depressive Disorder	32680568	Pubmed Search
8	rs4732812	0.27	C8orf80	Intron	Major Depressive Disorder	32680568	Pubmed Search
8	rs10448042	0.28	IL7	Outside the ORF	Major Depressive Disorder	32680568	Pubmed Search
9	rs1565445	0.7	NTRK2	Intron	Schizophrenia	32351633	Pubmed Search
9	rs2289656	0.2	NTRK2	Intron	Major Depressive Disorder	30308049	Pubmed Search
9	rs1147198	0.79	NTRK2	Outside the ORF	Major Depressive Disorder	20124106	Pubmed Search
9	rs1867283	0.51	NTRK2	Intron	Major Depressive Disorder	20124106	Pubmed Search
9	rs1659400	0.56	NTRK2	Intron	Mixed Psychiatric Diagnosis Cohort (or No Diagnosis)	21711518	Pubmed Search
10	rs10997044	0.22	CTNNA3	Intron	Major Depressive Disorder	32680568	Pubmed Search
11	rs4537731	0.42	TPH1	Outside the ORF	Mixed Psychiatric Diagnosis Cohort (or No Diagnosis)	30789538	Pubmed Search
11	rs10488683	0.59	TPH1	Intron	Disruptiveness (children)	19381154	Pubmed Search
11	rs6265	0.2	BDNF	Non-Synonymous Variant	Mood Disorder	18600033	Pubmed Search
11	rs1800498	0.6	DRD2	Intron	Alcohol Dependence	25415204	Pubmed Search
11	rs1079597	0.14	DRD2	Intron	Alcohol Dependence	25415204	Pubmed Search
11	rs1800497	0.18	ANKK1	Non-Synonymous Variant	Alcohol Dependence	25415204	Pubmed Search
11	rs6265	0.2	BDNF	Non-Synonymous Variant	Mixed Psychiatric Diagnosis Cohort (or No Diagnosis)	20433887	Pubmed Search
11	rs908867	0.09	BDNF	Outside the ORF	Major Depressive Disorder	28977521	Pubmed Search
11	rs10501087	0.22	BDNF-AS1	Intron	Major Depressive Disorder	28977521	Pubmed Search
11	rs11564717	0.02	TH	Intron	Schizophrenia	24275212	Pubmed Search
11	rs6265	0.2	BDNF	Non-Synonymous Variant	Mixed Psychiatric Diagnosis Cohort (or No Diagnosis)	29898578	Pubmed Search
11	rs4923463	0.22	BDNF-AS1	Intron	Bipolar Disorder	21167606	Pubmed Search
11	rs4755404	0.63	SLC1A2	Intron	Mixed Psychiatric Diagnosis Cohort (or No Diagnosis)	21711518	Pubmed Search
11	rs6265	0.2	BDNF	Non-Synonymous Variant	Bipolar Disorder	25041243	Pubmed Search
11	rs2941025	0.81	CCKBR	Intron	Bipolar Disorder	23890582	Pubmed Search
11	rs2929183	0.76	CCKBR	Intron	Bipolar Disorder	23890582	Pubmed Search
11	rs2941023	0.76	CCKBR	Intron	Bipolar Disorder	23890582	Pubmed Search
11	rs2947025	0.79	CCKBR	Intron	Bipolar Disorder	23890582	Pubmed Search
11	rs2941029	0.57	CCKBR	Intron	Bipolar Disorder	23890582	Pubmed Search
11	rs2947029	0.56	CCKBR	Intron	Bipolar Disorder	23890582	Pubmed Search
11	rs2947028	0.73	CCKBR	Intron	Bipolar Disorder	23890582	Pubmed Search
11	rs1884	0.27	NCAM1	Intron	Mixed Psychiatric Diagnosis Cohort (or No Diagnosis)	20483466	Pubmed Search
11	rs2196456	0.79	NCAM1	Intron	Mixed Psychiatric Diagnosis Cohort (or No Diagnosis)	20483466	Pubmed Search
11	rs1982350	0.64	ARNTL	Intron	Bipolar Disorder	25724486	Pubmed Search
11	rs7934165	0.47	BDNF	Intron	Alcohol, Cocaine, or Opioid Dependence	33479229	Pubmed Search
11	rs10835210	0.44	BDNF	Intron	Alcohol, Cocaine, or Opioid Dependence	33479229	Pubmed Search
11	rs6265	0.2	BDNF	Non-Synonymous Variant	Schizophrenia	25264289	Pubmed Search
11	rs1800532	0.4	TPH1	Intron	Major Depressive Disorder	18977032	Pubmed Search
11	rs4537731	0.42	TPH1	Outside the ORF	Major Depressive Disorder	18977032	Pubmed Search
12	rs11833579	0.26	NINJ2	Outside the ORF	Mixed Psychiatric Diagnosis Cohort (or No Diagnosis)	32436199	Pubmed Search
12	rs2268115	0.55	GRIN2B	Intron	Mixed Psychiatric Diagnosis Cohort (or No Diagnosis)	22850629	Pubmed Search
12	rs220557	0.34	GRIN2B	Intron	Mixed Psychiatric Diagnosis Cohort (or No Diagnosis)	22850629	Pubmed Search
12	rs7305115	0.57	TPH2	Synonymous Variant	Major Depressive Disorder	20738857	Pubmed Search
12	rs1386494	0.85	TPH2	Intron	Bipolar Disorder	16806105	Pubmed Search
12	rs1007023	0.85	TPH2	Intron	Bipolar Disorder	16806105	Pubmed Search
12	rs9325202	0.58	TPH2	Intron	Bipolar Disorder	16806105	Pubmed Search
12	rs2682826	0.3	NOS1	Untranslated 3' Region	Mixed Psychiatric Diagnosis Cohort (or No Diagnosis)	20470850	Pubmed Search
12	rs4570625	0.23	TPH2	Outside the ORF	Major Depressive Disorder	19162119	Pubmed Search
12	rs1601012	0.81	SCN8A	Intron	Mixed Psychiatric Diagnosis Cohort (or No Diagnosis)	20632842	Pubmed Search
12	rs12581041	0.1	SCN8A	Intron	Mixed Psychiatric Diagnosis Cohort (or No Diagnosis)	20632842	Pubmed Search
12	rs10506302	0.04	SCN8A	Intron	Schizophrenia	20632842	Pubmed Search
12	rs1601012	0.81	SCN8A	Intron	Schizophrenia	20632842	Pubmed Search
12	rs12581041	0.1	SCN8A	Intron	Schizophrenia	20632842	Pubmed Search
12	rs303810	0.84	SCN8A	Intron	Bipolar Disorder	18812204	Pubmed Search
12	rs11171856	0.45	TIMELESS	Intron	Bipolar Disorder	25724486	Pubmed Search
12	rs2291739	0.56	TIMELESS	Non-Synonymous Variant	Bipolar Disorder	25724486	Pubmed Search
12	rs7305115	0.57	TPH2	Synonymous Variant	Major Depressive Disorder	17011525	Pubmed Search
12	rs1386483	0.58	TPH2	Intron	Mixed Psychiatric Diagnosis Cohort (or No Diagnosis)	21198324	Pubmed Search
13	rs6311	0.44	HTR2A	Outside the ORF	Eating Disorders	31199591	Pubmed Search
13	rs6313	0.44	HTR2A	Synonymous Variant	Mixed Psychiatric Diagnosis Cohort (or No Diagnosis)	18163387	Pubmed Search
13	rs6313	0.44	HTR2A	Synonymous Variant	Alcohol Dependence	21621273	Pubmed Search
13	rs1923885	0.4	HTR2A	Intron	Major Depressive Disorder	28007644	Pubmed Search
13	rs643627	0.32	HTR2A	Intron	Mixed Psychiatric Diagnosis Cohort (or No Diagnosis)	16814396	Pubmed Search
13	rs594242	0.83	HTR2A	Intron	Mixed Psychiatric Diagnosis Cohort (or No Diagnosis)	16814396	Pubmed Search
13	rs6311	0.44	HTR2A	Outside the ORF	Mixed Psychiatric Diagnosis Cohort (or No Diagnosis)	16814396	Pubmed Search
13	rs6313	0.44	HTR2A	Synonymous Variant	Mixed Psychiatric Diagnosis Cohort (or No Diagnosis)	22751492	Pubmed Search
13	rs6310	0.94	HTR2A	Untranslated 3' Region	Mixed Psychiatric Diagnosis Cohort (or No Diagnosis)	22751492	Pubmed Search
13	rs6305	0.03	HTR2A	Synonymous Variant	Mixed Psychiatric Diagnosis Cohort (or No Diagnosis)	22751492	Pubmed Search
13	rs7997012	0.56	HTR2A	Intron	Major Depressive Disorder	23759279	Pubmed Search
13	rs6313	0.44	HTR2A	Synonymous Variant	Mixed Psychiatric Diagnosis Cohort (or No Diagnosis)	23311440	Pubmed Search
14	rs1130214	0.27	AKT1	Untranslated 3' Region	Bipolar Disorder	20132317	Pubmed Search
14	rs2494746	0.9	AKT1	Intron	Bipolar Disorder	20132317	Pubmed Search
14	rs2494731	0.34	AKT1	Intron	Bipolar Disorder	20132317	Pubmed Search
16	rs2242446	0.75	SLC6A2	Untranslated 3' Region	Major Depressive Disorder	24655776	Pubmed Search
16	rs28386840	0.75	SLC6A2	Outside the ORF	Major Depressive Disorder	24655776	Pubmed Search
16	rs5569	0.36	SLC6A2	Synonymous Variant	Major Depressive Disorder	24655776	Pubmed Search
17	rs110402	0.47	CRHR1	Intron	Mood Disorder	30874897	Pubmed Search
17	rs242924	0.47	CRHR1	Intron	Mood Disorder	30874897	Pubmed Search
17	rs16940665	0.23	CRHR1	Synonymous Variant	Mood Disorder	30874897	Pubmed Search
17	rs7209436	0.45	CRHR1	Intron	Mood Disorder	29755375	Pubmed Search
17	rs110402	0.47	CRHR1	Intron	Mood Disorder	29755375	Pubmed Search
17	rs16940665	0.23	CRHR1	Synonymous Variant	Mood Disorder	27479537	Pubmed Search
17	rs110402	0.47	CRHR1	Intron	Mixed Psychiatric Diagnosis Cohort (or No Diagnosis)	27894002	Pubmed Search
17	rs7209436	0.45	CRHR1	Intron	Mixed Psychiatric Diagnosis Cohort (or No Diagnosis)	21605337	Pubmed Search
17	rs4792887	0.08	CRHR1	Intron	Mixed Psychiatric Diagnosis Cohort (or No Diagnosis)	21605337	Pubmed Search
17	rs9900679	0	CRHR1	Intron	Substance Dependence	21978546	Pubmed Search
17	rs4792887	0.08	CRHR1	Intron	Mixed Psychiatric Diagnosis Cohort (or No Diagnosis)	17376150	Pubmed Search
17	rs16940665	0.23	CRHR1	Synonymous Variant	Schizophrenia	18838498	Pubmed Search
17	rs16965628	0.05	SLC6A4	Intron	Schizophrenia	22594806	Pubmed Search
17	rs3813034	0.45	SLC6A4	Untranslated 3' Region	Substance Dependence	23558235	Pubmed Search
17	rs1042173	0.45	SLC6A4	Untranslated 3' Region	Substance Dependence	23558235	Pubmed Search
20	rs2424932	0.61	DNMT3B	Untranslated 3' Region	Mixed Psychiatric Diagnosis Cohort (or No Diagnosis)	23025623	Pubmed Search
21	rs9983925	0.34	ADARB1	Intron	Mixed Psychiatric Diagnosis Cohort (or No Diagnosis)	25732952	Pubmed Search
21	rs4819035	0.29	ADARB1	Untranslated 3' Region	Mixed Psychiatric Diagnosis Cohort (or No Diagnosis)	25732952	Pubmed Search
21	rs1018351	0.81	IGSF5	Intron	Schizophrenia	21874733	Pubmed Search
22	rs4680	0.52	COMT	Non-Synonymous Variant	Mixed Psychiatric Diagnosis Cohort (or No Diagnosis)	27203226	Pubmed Search
22	rs13515	0.18	MAPK1	Untranslated 3' Region	Mood Disorder	26626456	Pubmed Search
22	rs737865	0.28	COMT	Intron	Mood Disorder	29330410	Pubmed Search
22	rs6269	0.4	COMT	Intron	Mood Disorder	29330410	Pubmed Search
22	rs4633	0.52	COMT	Synonymous Variant	Mood Disorder	29330410	Pubmed Search
22	rs4680	0.52	COMT	Non-Synonymous Variant	Mood Disorder	29330410	Pubmed Search
22	rs4680	0.52	COMT	Non-Synonymous Variant	Mood Disorder	29684863	Pubmed Search
22	rs2075507	0.59	TXNRD2	Intron	Major Depressive Disorder	21940152	Pubmed Search
22	rs737865	0.28	COMT	Intron	Major Depressive Disorder	21940152	Pubmed Search
22	rs6269	0.4	COMT	Intron	Major Depressive Disorder	21940152	Pubmed Search
22	rs4680	0.52	COMT	Non-Synonymous Variant	Mixed Psychiatric Diagnosis Cohort (or No Diagnosis)	21304229	Pubmed Search
22	rs4680	0.52	COMT	Non-Synonymous Variant	Mixed Psychiatric Diagnosis Cohort (or No Diagnosis)	17510945	Pubmed Search
X	rs112664	NA	NA	Outside the ORF	Mixed Psychiatric Diagnosis Cohort (or No Diagnosis)	30099207	Pubmed Search
X	rs118503	NA	NA	Outside the ORF	Mixed Psychiatric Diagnosis Cohort (or No Diagnosis)	25543520	Pubmed Search
X	rs6526342	0.73	SAT1	Outside the ORF	Mixed Psychiatric Diagnosis Cohort (or No Diagnosis)	22850629	Pubmed Search
X	rs4272555	0.85	HTR2C	Intron	Mixed Psychiatric Diagnosis Cohort (or No Diagnosis)	28260903	Pubmed Search
X	rs2428707	0.15	HTR2C	Intron	Mixed Psychiatric Diagnosis Cohort (or No Diagnosis)	28260903	Pubmed Search
X	rs1982073	NA	NA	Outside the ORF	Mixed Psychiatric Diagnosis Cohort (or No Diagnosis)	22825972	Pubmed Search
X	rs5909133	0.09	SH3KBP1	Intron	Bipolar Disorder	22766010	Pubmed Search
X	rs695214	0.08	GRIA3	Intron	Bipolar Disorder	22766010	Pubmed Search
X	rs6648629	0.14	ODZ1	Outside the ORF	Bipolar Disorder	22766010	Pubmed Search
X	rs4825317	0.15	SH3KBP1	Intron	Bipolar Disorder	22766010	Pubmed Search
X	rs11795513	0.35	TBC1D25	Outside the ORF	Mixed Psychiatric Diagnosis Cohort (or No Diagnosis)	21152090	Pubmed Search
X	rs2249583	0.59	RBM3	Intron	Mixed Psychiatric Diagnosis Cohort (or No Diagnosis)	21152090	Pubmed Search
X	rs1894289	0.41	SAT1	Outside the ORF	Mixed Psychiatric Diagnosis Cohort (or No Diagnosis)	21152090	Pubmed Search
X	rs7452939	NA	NA	Outside the ORF	Major Depressive Disorder	20493543	Pubmed Search
X	rs6318	0.16	HTR2C	Non-Synonymous Variant	Mixed Psychiatric Diagnosis Cohort (or No Diagnosis)	25732952	Pubmed Search
1	rs482039	0.01	LOC440704	Outside the ORF	Bipolar Disorder, Major Depressive Disorder, or Schizophrenia	31164008	GWAS Catalog Search
1	rs75633108	0.02	PTBP2	Outside the ORF	Bipolar Disorder, Major Depressive Disorder, or Schizophrenia	31164008	GWAS Catalog Search
1	rs6426297	0.99	SMYD3	Intron	Bipolar Disorder, Major Depressive Disorder, or Schizophrenia	31164008	GWAS Catalog Search
1	rs6428588	0.7	ZNF326	Outside the ORF	Bipolar Disorder, Major Depressive Disorder, or Schizophrenia	31164008	GWAS Catalog Search
1	rs76347430	0.02	PRDM2	Outside the ORF	Bipolar Disorder, Major Depressive Disorder, or Schizophrenia	31164008	GWAS Catalog Search
1	rs183414028	0.01	MFSD2A	Outside the ORF	Bipolar Disorder, Major Depressive Disorder, or Schizophrenia	31164008	GWAS Catalog Search
1	rs3007305	0.32	SCCPDH	Outside the ORF	Bipolar Disorder, Major Depressive Disorder, or Schizophrenia	31164008	GWAS Catalog Search
1	rs4554696	0.37	PDE4B	Intron	Mixed Psychiatric Diagnosis Cohort (or No Diagnosis)	30116032	GWAS Catalog Search
1	rs6661750	0.53	PDE4B	Intron	Mixed Psychiatric Diagnosis Cohort (or No Diagnosis)	30116032	GWAS Catalog Search
1	rs72940689	0.04	LPHN2	Outside the ORF	Mixed Psychiatric Diagnosis Cohort (or No Diagnosis)	30116032	GWAS Catalog Search
1	rs145791079	0	PPAP2B	Outside the ORF	Mixed Psychiatric Diagnosis Cohort (or No Diagnosis)	31476763	GWAS Catalog Search
1	rs320461	0.73	RPS6KC1	Outside the ORF	Mixed Psychiatric Diagnosis Cohort (or No Diagnosis)	26079190	GWAS Catalog Search
2	rs12373805	0.82	PRKCE	Intron	Bipolar I and II or Major Depressive Disorder	21041247	GWAS Catalog Search
2	rs300774	0.85	FAM110C	Outside the ORF	Bipolar Disorder	21423239	GWAS Catalog Search
2	rs4494728	0.5	SPRED2	Intron	Bipolar Disorder, Major Depressive Disorder, or Schizophrenia	31164008	GWAS Catalog Search
2	rs149268645	0.13	ALS2CR8	Intron	Bipolar Disorder, Major Depressive Disorder, or Schizophrenia	31164008	GWAS Catalog Search
2	rs138689899	0.02	IWS1	Outside the ORF	Bipolar Disorder, Major Depressive Disorder, or Schizophrenia	31164008	GWAS Catalog Search
2	rs62173322	0.12	PHOSPHO2-KLHL23	Outside the ORF	Bipolar Disorder, Major Depressive Disorder, or Schizophrenia	31164008	GWAS Catalog Search
2	rs186736781	0.01	HDAC4	Outside the ORF	Bipolar Disorder, Major Depressive Disorder, or Schizophrenia	31164008	GWAS Catalog Search
2	rs2353181	0.07	BBS5	Outside the ORF	Bipolar Disorder, Major Depressive Disorder, or Schizophrenia	31164008	GWAS Catalog Search
2	rs4308128	0.5	DPP10	Intron	Mixed Psychiatric Diagnosis Cohort (or No Diagnosis)	26079190	GWAS Catalog Search
2	rs16841143	0.09	PTH2R	Outside the ORF	Mixed Psychiatric Diagnosis Cohort (or No Diagnosis)	30116032	GWAS Catalog Search
2	rs62199592	0.04	NUP35	Outside the ORF	Mixed Psychiatric Diagnosis Cohort (or No Diagnosis)	30116032	GWAS Catalog Search
2	rs182087934	0.02	NUP35	Outside the ORF	Mixed Psychiatric Diagnosis Cohort (or No Diagnosis)	30116032	GWAS Catalog Search
2	rs67908106	0.35	NRXN1	Outside the ORF	Mixed Psychiatric Diagnosis Cohort (or No Diagnosis)	32473944	GWAS Catalog Search
2	rs10178415	0.35	NRXN1	Outside the ORF	Mixed Psychiatric Diagnosis Cohort (or No Diagnosis)	32473944	GWAS Catalog Search
3	rs75305337	0.1	LOC440970	Outside the ORF	Bipolar Disorder, Major Depressive Disorder, or Schizophrenia	31164008	GWAS Catalog Search
3	rs142055939	0.01	FYCO1	Intron	Bipolar Disorder, Major Depressive Disorder, or Schizophrenia	31164008	GWAS Catalog Search
3	rs77075415	0.07	SGOL1	Outside the ORF	Post Traumatic Stress Disorder, Major Depressive Disorder, or Neither	30145303	GWAS Catalog Search
3	rs79324256	0.11	KCNMB2	Intron	Post Traumatic Stress Disorder, Major Depressive Disorder, or Neither	30145303	GWAS Catalog Search
3	rs61606793	0.11	KCNMB2	Intron	Post Traumatic Stress Disorder, Major Depressive Disorder, or Neither	30145303	GWAS Catalog Search
3	rs112504494	0.11	KCNMB2	Intron	Post Traumatic Stress Disorder, Major Depressive Disorder, or Neither	30145303	GWAS Catalog Search
3	rs1520042	0.07	SGOL1	Outside the ORF	Post Traumatic Stress Disorder, Major Depressive Disorder, or Neither	30145303	GWAS Catalog Search
3	rs111326206	0.04	TRPC1	Outside the ORF	Bipolar Disorder, Major Depressive Disorder, or Schizophrenia	31164008	GWAS Catalog Search
4	rs17387100	0.07	PROM1	Intron	Bipolar or Major Depressive Disorder	24964207	GWAS Catalog Search
4	rs12639760	0.21	PABPC4L	Outside the ORF	Bipolar Disorder, Major Depressive Disorder, or Schizophrenia	31164008	GWAS Catalog Search
4	rs10488889	0.03	ENPEP	Outside the ORF	Post Traumatic Stress Disorder, Major Depressive Disorder, or Neither	30145303	GWAS Catalog Search
4	rs10488888	0.03	ENPEP	Outside the ORF	Post Traumatic Stress Disorder, Major Depressive Disorder, or Neither	30145303	GWAS Catalog Search
4	rs13137453	0.03	FHDC1	Outside the ORF	Bipolar Disorder, Major Depressive Disorder, or Schizophrenia	31164008	GWAS Catalog Search
4	rs145440507	0.01	LOC339975	Intron	Bipolar Disorder, Major Depressive Disorder, or Schizophrenia	31164008	GWAS Catalog Search
4	rs77033326	0.02	FAM13A	Intron	Bipolar Disorder, Major Depressive Disorder, or Schizophrenia	31164008	GWAS Catalog Search
4	rs10517752	0.09	FSTL5	Intron	Mixed Psychiatric Diagnosis Cohort (or No Diagnosis)	32473944	GWAS Catalog Search
4	rs28647531	0.09	FSTL5	Intron	Mixed Psychiatric Diagnosis Cohort (or No Diagnosis)	32473944	GWAS Catalog Search
5	rs11739808	0.02	FOXD1	Outside the ORF	Bipolar Disorder, Major Depressive Disorder, or Schizophrenia	31164008	GWAS Catalog Search
5	rs186672572	0.01	SEMA6A	Intron	Bipolar Disorder, Major Depressive Disorder, or Schizophrenia	31164008	GWAS Catalog Search
5	rs26318	0.99	COMMD10	Outside the ORF	Bipolar Disorder, Major Depressive Disorder, or Schizophrenia	31164008	GWAS Catalog Search
5	rs384005	0.72	MEF2C	Outside the ORF	Mixed Psychiatric Diagnosis Cohort (or No Diagnosis)	30116032	GWAS Catalog Search
5	rs6880062	0.3	FAM114A2	Outside the ORF	Mixed Psychiatric Diagnosis Cohort (or No Diagnosis)	30116032	GWAS Catalog Search
6	rs191312301	0.11	DNAH8	Intron	Bipolar Disorder, Major Depressive Disorder, or Schizophrenia	31164008	GWAS Catalog Search
6	rs13198361	0.11	MAP3K7	Outside the ORF	Bipolar Disorder, Major Depressive Disorder, or Schizophrenia	31164008	GWAS Catalog Search
6	rs141252918	0.01	C6orf97	Intron	Bipolar Disorder, Major Depressive Disorder, or Schizophrenia	31164008	GWAS Catalog Search
6	rs9475195	0.42	HCRTR2	Intron	Bipolar Disorder, Major Depressive Disorder, or Schizophrenia	31164008	GWAS Catalog Search
6	rs75237141	0.1	RIMS1	Intron	Bipolar Disorder, Major Depressive Disorder, or Schizophrenia	31164008	GWAS Catalog Search
6	rs72924216	0.04	TSG1	Outside the ORF	Bipolar Disorder, Major Depressive Disorder, or Schizophrenia	31164008	GWAS Catalog Search
6	rs4053798	1	NT5E	Outside the ORF	Mixed Psychiatric Diagnosis Cohort (or No Diagnosis)	30116032	GWAS Catalog Search
6	rs1395973	0.49	MIR2113	Outside the ORF	Mixed Psychiatric Diagnosis Cohort (or No Diagnosis)	31476763	GWAS Catalog Search
6	rs6913400	0.06	GRM1	Intron	Mixed Psychiatric Diagnosis Cohort (or No Diagnosis)	31476763	GWAS Catalog Search
6	rs4869998	0.27	AKAP12	Outside the ORF	Mixed Psychiatric Diagnosis Cohort (or No Diagnosis)	32998551	GWAS Catalog Search
6	rs116955121	0.02	MIR3668	Outside the ORF	Mixed Psychiatric Diagnosis Cohort (or No Diagnosis)	30745170	GWAS Catalog Search
7	rs17173608	0.05	RARRES2	Intron	Bipolar or Major Depressive Disorder	24964207	GWAS Catalog Search
7	rs875777	0.83	DMTF1	Outside the ORF	Bipolar Disorder, Major Depressive Disorder, or Schizophrenia	31164008	GWAS Catalog Search
7	rs11762112	0.43	HIBADH	Outside the ORF	Post Traumatic Stress Disorder, Major Depressive Disorder, or Neither	30145303	GWAS Catalog Search
7	rs191852465	0.05	MIR4283-1	Outside the ORF	Bipolar Disorder, Major Depressive Disorder, or Schizophrenia	31164008	GWAS Catalog Search
7	rs111367251	0.01	TPK1	Outside the ORF	Bipolar Disorder, Major Depressive Disorder, or Schizophrenia	31164008	GWAS Catalog Search
7	rs62460873	0.01	SEMA3D	Outside the ORF	Bipolar Disorder, Major Depressive Disorder, or Schizophrenia	31164008	GWAS Catalog Search
7	rs73122740	0.09	FLJ45974	Outside the ORF	Bipolar Disorder, Major Depressive Disorder, or Schizophrenia	31164008	GWAS Catalog Search
7	rs38758	0.5	EIF3IP1	Outside the ORF	Bipolar Disorder, Major Depressive Disorder, or Schizophrenia	31164008	GWAS Catalog Search
7	rs336284	0.52	TBX20	Outside the ORF	Mixed Psychiatric Diagnosis Cohort (or No Diagnosis)	26079190	GWAS Catalog Search
8	rs10448044	0.28	IL7	Outside the ORF	Bipolar Disorder	25917933	GWAS Catalog Search
8	rs2610025	0.45	LOC100507632	Outside the ORF	Bipolar Disorder	25917933	GWAS Catalog Search
8	rs2739958	0.4	FAM66A	Intron	Bipolar Disorder, Major Depressive Disorder, or Schizophrenia	31164008	GWAS Catalog Search
8	rs4870888	0.49	FER1L6	Intron	Bipolar Disorder, Major Depressive Disorder, or Schizophrenia	31164008	GWAS Catalog Search
8	rs1052873	0.22	PBK	Untranslated 3' Region	Bipolar Disorder, Major Depressive Disorder, or Schizophrenia	31164008	GWAS Catalog Search
8	rs67658161	0.45	CSMD1	Intron	Bipolar Disorder, Major Depressive Disorder, or Schizophrenia	31164008	GWAS Catalog Search
8	rs76426299	0.01	C8orf71	Outside the ORF	Mixed Psychiatric Diagnosis Cohort (or No Diagnosis)	30116032	GWAS Catalog Search
8	rs35450770	0.11	TUSC3	Outside the ORF	Mixed Psychiatric Diagnosis Cohort (or No Diagnosis)	32473944	GWAS Catalog Search
8	rs7011192	0.1	C8orf74	Intron	Mixed Psychiatric Diagnosis Cohort (or No Diagnosis)	26079190	GWAS Catalog Search
8	rs3019286	0.4	STK3	Intron	Mixed Psychiatric Diagnosis Cohort (or No Diagnosis)	26079190	GWAS Catalog Search
9	rs73650494	0.02	PCSK5	Intron	Bipolar Disorder, Major Depressive Disorder, or Schizophrenia	31164008	GWAS Catalog Search
9	rs72756712	0.05	PBX3	Outside the ORF	Bipolar Disorder, Major Depressive Disorder, or Schizophrenia	31164008	GWAS Catalog Search
9	rs4745426	0.13	MIR548H3	Outside the ORF	Post Traumatic Stress Disorder, Major Depressive Disorder, or Neither	30145303	GWAS Catalog Search
9	rs11144542	0.13	MIR548H3	Outside the ORF	Post Traumatic Stress Disorder, Major Depressive Disorder, or Neither	30145303	GWAS Catalog Search
9	rs6475417	0.45	MLLT3	Outside the ORF	Mixed Psychiatric Diagnosis Cohort (or No Diagnosis)	30116032	GWAS Catalog Search
9	rs7862648	0.22	ADAMTSL1	Outside the ORF	Mixed Psychiatric Diagnosis Cohort (or No Diagnosis)	30116032	GWAS Catalog Search
9	rs62535711	0.06	ZCCHC7	Intron	Mixed Psychiatric Diagnosis Cohort (or No Diagnosis)	30745170	GWAS Catalog Search
10	rs4918918	0.64	SORBS1	Intron	Bipolar I and II or Major Depressive Disorder	21041247	GWAS Catalog Search
10	rs2462021	0.66	MTPAP	Outside the ORF	Bipolar I and II or Major Depressive Disorder	21041247	GWAS Catalog Search
10	rs7079041	0.36	C10orf68	Intron	Bipolar Disorder	25917933	GWAS Catalog Search
10	rs113386487	0.01	SEPHS1	Outside the ORF	Bipolar Disorder, Major Depressive Disorder, or Schizophrenia	31164008	GWAS Catalog Search
10	rs11004733	0.04	PCDH15	Outside the ORF	Bipolar Disorder, Major Depressive Disorder, or Schizophrenia	31164008	GWAS Catalog Search
10	rs118167891	0.01	C10orf68	Intron	Bipolar Disorder, Major Depressive Disorder, or Schizophrenia	31164008	GWAS Catalog Search
10	rs45593736	0.01	ARL5B	Intron	Bipolar Disorder, Major Depressive Disorder, or Schizophrenia	31164008	GWAS Catalog Search
10	rs189924441	0.02	MARK2P9	Outside the ORF	Bipolar Disorder, Major Depressive Disorder, or Schizophrenia	31164008	GWAS Catalog Search
10	rs6480463	0.53	ADAMTS14	Synonymous Variant	Mixed Psychiatric Diagnosis Cohort (or No Diagnosis)	26079190	GWAS Catalog Search
11	rs10437629	0.08	C11orf41	Intron	Bipolar Disorder	21423239	GWAS Catalog Search
11	rs3781878	0.29	NCAM1	Intron	Bipolar or Major Depressive Disorder	24964207	GWAS Catalog Search
11	rs3858375	0.04	SESN3	Outside the ORF	Bipolar Disorder, Major Depressive Disorder, or Schizophrenia	31164008	GWAS Catalog Search
11	rs151336980	0.03	GRIK4	Outside the ORF	Bipolar Disorder, Major Depressive Disorder, or Schizophrenia	31164008	GWAS Catalog Search
11	rs35107435	0.13	BBOX1	Outside the ORF	Bipolar Disorder, Major Depressive Disorder, or Schizophrenia	31164008	GWAS Catalog Search
11	rs141199126	0.01	KCNA4	Outside the ORF	Bipolar Disorder, Major Depressive Disorder, or Schizophrenia	31164008	GWAS Catalog Search
11	rs3847511	0.06	FAT3	Outside the ORF	Bipolar Disorder, Major Depressive Disorder, or Schizophrenia	31164008	GWAS Catalog Search
11	rs7931096	0.5	LUZP2	Intron	Post Traumatic Stress Disorder, Major Depressive Disorder, or Neither	30145303	GWAS Catalog Search
11	rs10898553	0.5	FZD4	Outside the ORF	Post Traumatic Stress Disorder, Major Depressive Disorder, or Neither	30145303	GWAS Catalog Search
11	rs11028325	0.49	LUZP2	Intron	Post Traumatic Stress Disorder, Major Depressive Disorder, or Neither	30145303	GWAS Catalog Search
11	rs184924771	0.02	ANO3	Outside the ORF	Bipolar Disorder, Major Depressive Disorder, or Schizophrenia	31164008	GWAS Catalog Search
11	rs10892827	0.1	MIR100HG	Outside the ORF	Bipolar Disorder, Major Depressive Disorder, or Schizophrenia	31164008	GWAS Catalog Search
11	rs118102650	0.02	SCUBE2	Intron	Bipolar Disorder, Major Depressive Disorder, or Schizophrenia	31164008	GWAS Catalog Search
11	rs598046	0.69	CNTN5	Intron	Mixed Psychiatric Diagnosis Cohort (or No Diagnosis)	30745170	GWAS Catalog Search
12	rs7296262	0.45	TMEM132C	Intron	Bipolar Disorder	21423239	GWAS Catalog Search
12	rs7979008	0.31	AMIGO2	Outside the ORF	Bipolar Disorder, Major Depressive Disorder, or Schizophrenia	31164008	GWAS Catalog Search
12	rs112595860	0.19	FGD4	Outside the ORF	Mixed Psychiatric Diagnosis Cohort (or No Diagnosis)	30116032	GWAS Catalog Search
12	rs4589382	0.31	PRH1-PRR4	Intron	Mixed Psychiatric Diagnosis Cohort (or No Diagnosis)	32473944	GWAS Catalog Search
12	rs4533086	0.41	NAV3	Outside the ORF	Mixed Psychiatric Diagnosis Cohort (or No Diagnosis)	32473944	GWAS Catalog Search
12	rs35780879	0.39	NAV3	Outside the ORF	Mixed Psychiatric Diagnosis Cohort (or No Diagnosis)	32473944	GWAS Catalog Search
12	rs11105336	0.38	NAV3	Outside the ORF	Mixed Psychiatric Diagnosis Cohort (or No Diagnosis)	32473944	GWAS Catalog Search
12	rs6538182	0.39	NAV3	Outside the ORF	Mixed Psychiatric Diagnosis Cohort (or No Diagnosis)	32473944	GWAS Catalog Search
12	rs9668297	0.39	NAV3	Outside the ORF	Mixed Psychiatric Diagnosis Cohort (or No Diagnosis)	32473944	GWAS Catalog Search
12	rs34691336	0.39	NAV3	Outside the ORF	Mixed Psychiatric Diagnosis Cohort (or No Diagnosis)	32473944	GWAS Catalog Search
12	rs67121530	0.41	NAV3	Outside the ORF	Mixed Psychiatric Diagnosis Cohort (or No Diagnosis)	32473944	GWAS Catalog Search
12	rs11069071	0.06	SRRM4	Outside the ORF	Mixed Psychiatric Diagnosis Cohort (or No Diagnosis)	31476763	GWAS Catalog Search
13	rs73215273	0.11	DACH1	Intron	Bipolar Disorder, Major Depressive Disorder, or Schizophrenia	31164008	GWAS Catalog Search
13	rs113988902	0.03	LOC348021	Outside the ORF	Bipolar Disorder, Major Depressive Disorder, or Schizophrenia	31164008	GWAS Catalog Search
13	rs9577511	0.11	GRTP1	Intron	Bipolar Disorder, Major Depressive Disorder, or Schizophrenia	31164008	GWAS Catalog Search
13	rs7982251	0.86	FLT1	Intron	Bipolar Disorder, Major Depressive Disorder, or Schizophrenia	31164008	GWAS Catalog Search
13	rs34399104	0.03	DACH1	Outside the ORF	Mixed Psychiatric Diagnosis Cohort (or No Diagnosis)	32998551	GWAS Catalog Search
13	rs7989250	0.65	OR7E156P	Outside the ORF	Mixed Psychiatric Diagnosis Cohort (or No Diagnosis)	30745170	GWAS Catalog Search
14	rs73348245	0.06	TCL1B	Intron	Bipolar Disorder, Major Depressive Disorder, or Schizophrenia	31164008	GWAS Catalog Search
14	rs190572487	0.25	POTEG	Intron	Bipolar Disorder, Major Depressive Disorder, or Schizophrenia	31164008	GWAS Catalog Search
14	rs111625585	0.08	SEL1L	Outside the ORF	Bipolar Disorder, Major Depressive Disorder, or Schizophrenia	31164008	GWAS Catalog Search
14	rs113330417	0.02	GPHN	Intron	Bipolar Disorder, Major Depressive Disorder, or Schizophrenia	31164008	GWAS Catalog Search
14	rs8022689	0.39	OR5AU1	Outside the ORF	Bipolar Disorder, Major Depressive Disorder, or Schizophrenia	31164008	GWAS Catalog Search
14	rs8004994	0.07	GALC	Outside the ORF	Mixed Psychiatric Diagnosis Cohort (or No Diagnosis)	32998551	GWAS Catalog Search
14	rs4575	0.32	PSME2	Synonymous Variant	Mixed Psychiatric Diagnosis Cohort (or No Diagnosis)	26079190	GWAS Catalog Search
15	rs57729539	0.18	ACSBG1	Intron	Bipolar Disorder, Major Depressive Disorder, or Schizophrenia	31164008	GWAS Catalog Search
15	rs76371172	0.02	OTUD7A	Intron	Bipolar Disorder, Major Depressive Disorder, or Schizophrenia	31164008	GWAS Catalog Search
15	rs5016373	0.58	CHRM5	Intron	Bipolar Disorder, Major Depressive Disorder, or Schizophrenia	31164008	GWAS Catalog Search
15	rs9972552	0.97	PGBD4	Outside the ORF	Bipolar Disorder, Major Depressive Disorder, or Schizophrenia	31164008	GWAS Catalog Search
15	rs11073348	0.34	C15orf53	Outside the ORF	Mixed Psychiatric Diagnosis Cohort (or No Diagnosis)	32998551	GWAS Catalog Search
15	rs35256367	0.03	ATP10A	Intron	Mixed Psychiatric Diagnosis Cohort (or No Diagnosis)	32998551	GWAS Catalog Search
15	rs11852984	0.19	ACTC1	Outside the ORF	Mixed Psychiatric Diagnosis Cohort (or No Diagnosis)	26079190	GWAS Catalog Search
15	rs72740088	0.11	FAH	Outside the ORF	Mixed Psychiatric Diagnosis Cohort (or No Diagnosis)	30655502	GWAS Catalog Search
16	rs4843180	0.61	FOXL1	Outside the ORF	Bipolar Disorder, Major Depressive Disorder, or Schizophrenia	31164008	GWAS Catalog Search
16	rs6497871	0.61	GRIN2A	Outside the ORF	Bipolar Disorder, Major Depressive Disorder, or Schizophrenia	31164008	GWAS Catalog Search
16	rs73577700	0.18	DYNLRB2	Outside the ORF	Bipolar Disorder, Major Depressive Disorder, or Schizophrenia	31164008	GWAS Catalog Search
16	rs116428372	0.07	SOLH	Intron	Bipolar Disorder, Major Depressive Disorder, or Schizophrenia	31164008	GWAS Catalog Search
16	rs12925656	0.9	CDH11	Intron	Bipolar Disorder, Major Depressive Disorder, or Schizophrenia	31164008	GWAS Catalog Search
16	rs13380548	0.04	GOT2	Outside the ORF	Mixed Psychiatric Diagnosis Cohort (or No Diagnosis)	32998551	GWAS Catalog Search
17	rs180697792	0.18	ABCA5	Intron	Bipolar Disorder, Major Depressive Disorder, or Schizophrenia	31164008	GWAS Catalog Search
17	rs141572980	0.02	C17orf79	Outside the ORF	Mixed Psychiatric Diagnosis Cohort (or No Diagnosis)	32998551	GWAS Catalog Search
17	rs7225272	0.91	HS3ST3B1	Outside the ORF	Mixed Psychiatric Diagnosis Cohort (or No Diagnosis)	32998551	GWAS Catalog Search
18	rs7244261	0.19	TMX3	Outside the ORF	Bipolar Disorder	25917933	GWAS Catalog Search
18	rs500042	NA	KC6	Outside the ORF	Mixed Psychiatric Diagnosis Cohort (or No Diagnosis)	31476763	GWAS Catalog Search
19	rs55893662	0.08	ZNF77	Outside the ORF	Bipolar Disorder, Major Depressive Disorder, or Schizophrenia	31164008	GWAS Catalog Search
19	rs66666015	0.25	DPF1	Intron	Bipolar Disorder, Major Depressive Disorder, or Schizophrenia	31164008	GWAS Catalog Search
19	rs56342621	0.02	LOC643719	Outside the ORF	Bipolar Disorder, Major Depressive Disorder, or Schizophrenia	31164008	GWAS Catalog Search
19	rs35824797	0.07	MAU2	Intron	Mixed Psychiatric Diagnosis Cohort (or No Diagnosis)	32998551	GWAS Catalog Search
19	rs77504456	NA	FAM187B	Outside the ORF	Mixed Psychiatric Diagnosis Cohort (or No Diagnosis)	32998551	GWAS Catalog Search
20	rs6114731	0.03	SYNDIG1	Outside the ORF	Bipolar Disorder, Major Depressive Disorder, or Schizophrenia	31164008	GWAS Catalog Search
20	rs4809706	0.62	PREX1	Outside the ORF	Mixed Psychiatric Diagnosis Cohort (or No Diagnosis)	30116032	GWAS Catalog Search
21	rs10854398	0.53	B3GALT5	Outside the ORF	Bipolar I and II or Major Depressive Disorder	21041247	GWAS Catalog Search
21	rs2834778	0.29	RUNX1	Outside the ORF	Post Traumatic Stress Disorder, Major Depressive Disorder, or Neither	30145303	GWAS Catalog Search
21	rs9808623	0.3	RUNX1	Outside the ORF	Post Traumatic Stress Disorder, Major Depressive Disorder, or Neither	30145303	GWAS Catalog Search
21	rs2094870	0.3	RUNX1	Outside the ORF	Post Traumatic Stress Disorder, Major Depressive Disorder, or Neither	30145303	GWAS Catalog Search
21	rs2409587	0.3	RUNX1	Outside the ORF	Post Traumatic Stress Disorder, Major Depressive Disorder, or Neither	30145303	GWAS Catalog Search
21	rs9977375	0.3	RUNX1	Outside the ORF	Post Traumatic Stress Disorder, Major Depressive Disorder, or Neither	30145303	GWAS Catalog Search
21	rs9983537	0.29	RUNX1	Outside the ORF	Post Traumatic Stress Disorder, Major Depressive Disorder, or Neither	30145303	GWAS Catalog Search
21	rs2409588	0.3	RUNX1	Outside the ORF	Post Traumatic Stress Disorder, Major Depressive Disorder, or Neither	30145303	GWAS Catalog Search
21	rs2834789	0.3	RUNX1	Outside the ORF	Post Traumatic Stress Disorder, Major Depressive Disorder, or Neither	30145303	GWAS Catalog Search
22	rs165774	0.31	COMT	Intron	Bipolar Disorder, Major Depressive Disorder, or Schizophrenia	31164008	GWAS Catalog Search
22	rs150801052	0.02	RBFOX2	Intron	Mixed Psychiatric Diagnosis Cohort (or No Diagnosis)	30116032	GWAS Catalog Search
X	rs760157231	NA	NA	Outside the ORF	Mixed Psychiatric Diagnosis Cohort (or No Diagnosis)	32473944	GWAS Catalog Search
X	rs67595273	0.83	TAS2R42	Outside the ORF	Mixed Psychiatric Diagnosis Cohort (or No Diagnosis)	32473944	GWAS Catalog Search
X	rs7049850	0.42	CTPS2	Intron	Mixed Psychiatric Diagnosis Cohort (or No Diagnosis)	31476763	GWAS Catalog Search

## Sheet: SuppTable3
Supplementary Table SIII: Chi-Square Results - Associations of SNVs with Attempted Suicide in Adult MDD Patients
SNV	Nearest Gene	χ2 statistic	p
rs1982350	ARNTL	18.8453	8.08695e-05
rs1045642	ABCB1	13.1136	0.00142045
rs3777747	FKBP5	8.26635	0.0160319
rs1386483	TPH2	7.40469	0.0246656
rs11105336	NAV3	6.99831	0.0302229
rs705315	NPTX2	6.7108	0.0348954
rs3805148	CLOCK	6.65063	0.0359611
rs4533086	NAV3	6.56157	0.0375987
rs1171276	LEPR	6.51917	0.0384043
rs67121530	NAV3	6.19188	0.0452326
rs35780879	NAV3	6.07575	0.0479367
rs9668297	NAV3	6.07575	0.0479367
rs9577511	GRTP1	5.97322	0.0504582
rs220557	GRIN2B	5.82294	0.0543958
rs6538182	NAV3	5.74817	0.0564677
rs2227306	IL8	5.66925	0.0587406
rs11073348	C15orf53	5.65182	0.0592547
rs183294	GABRG2	5.47909	0.0645998
rs34691336	NAV3	5.1221	0.0772234
rs7728378	CRHBP	4.99836	0.0821524
rs1659400	NTRK2	4.88046	0.0871407
rs403636	SLC6A3	4.86797	0.0876867
rs7931096	LUZP2	4.72653	0.0941125
rs749457	ASTL	4.7265	0.094114
rs242924	CRHR1	4.54794	0.102903
rs1923885	HTR2A	4.53837	0.103396
rs4732812	C8orf80	4.46454	0.107285
rs10178415	NRXN1	4.34985	0.113616
rs10898553	FZD4	4.3322	0.114624
rs11028325	LUZP2	4.26379	0.118613
rs4755404	SLC1A2	4.16187	0.124813
rs3781878	NCAM1	4.01105	0.134589
rs67908106	NRXN1	3.98126	0.136609
rs11119328	HSD11B1	3.97469	0.137059
rs13380548	GOT2	2.0298	0.15424
rs6298	HTR1B	3.70626	0.156746
rs10835210	BDNF	3.60501	0.164885
rs75305337	LOC440970	3.5027	0.17354
rs110402	CRHR1	3.49503	0.174207
rs1128503	ABCB1	3.42011	0.180855
rs66666015	DPF1	3.41486	0.181331
rs4819035	ADARB1	3.32948	0.18924
rs6937506	TAAR6	3.24419	0.197485
rs6296	HTR1B	3.22399	0.199489
rs11069071	SRRM4	3.17542	0.204394
rs149268645	ALS2CR8	3.13746	0.20831
rs2409587	RUNX1	2.99933	0.223205
rs2409588	RUNX1	2.99933	0.223205
rs9808623	RUNX1	2.99933	0.223205
rs11921360	GSK3B	2.99892	0.22325
rs8192625	TAAR6	2.97415	0.226033
rs9983925	ADARB1	2.95139	0.228619
rs17173608	RARRES2	2.93464	0.230543
rs11833579	NINJ2	2.86251	0.239009
rs4073	IL8	2.82516	0.243515
rs9470080	FKBP5	2.81878	0.244292
rs303810	SCN8A	2.71385	0.257451
rs1049500	ODC1	2.70737	0.258287
rs2302614	ODC1	2.70737	0.258287
rs7982251	FLT1	2.69328	0.260113
rs908867	BDNF	2.67047	0.263097
rs7989250	OR7E156P	2.66147	0.264283
rs1800629	TNF	2.65596	0.265013
rs2094870	RUNX1	2.64977	0.265834
rs203136	KIAA1244	2.5795	0.27534
rs2834789	RUNX1	2.54303	0.280407
rs2075507	TXNRD2	2.43063	0.296616
rs1681248	NPTX2	2.41006	0.299684
rs7244261	TMX3	2.4046	0.300502
rs1800795	IL6	2.40021	0.301162
rs33990840	AVPR1B	2.39905	0.301338
rs7011192	C8orf74	2.37814	0.304505
rs28647531	FSTL5	2.3713	0.305547
rs11171856	TIMELESS	2.36979	0.305778
rs2289656	NTRK2	2.28699	0.318703
rs5016373	CHRM5	2.2717	0.321149
rs336284	TBX20	2.2693	0.321534
rs4537731	TPH1	2.23104	0.327745
rs7934165	BDNF	2.18933	0.334652
rs67658161	CSMD1	2.17332	0.337341
rs10437629	C11orf41	2.15399	0.340618
rs12925656	CDH11	2.11033	0.348134
rs10517752	FSTL5	2.10831	0.348487
rs112595860	FGD4	2.09871	0.350163
rs1109089	RHEB	2.059	0.357185
rs2462021	MTPAP	2.04688	0.359357
rs4870888	FER1L6	2.04344	0.359975
rs4843180	FOXL1	2.02378	0.363532
rs1884	NCAM1	2.02104	0.36403
rs1344706	ZNF804A	1.97038	0.373369
rs17387100	PROM1	1.88353	0.389938
rs35450770	TUSC3	1.8576	0.395028
rs72740088	FAH	1.8562	0.395305
rs2610025	LOC100507632	1.84353	0.397817
rs737865	COMT	1.84155	0.39821
rs9296158	FKBP5	1.83638	0.399242
rs73577700	DYNLRB2	1.82796	0.400926
rs1360780	FKBP5	1.79597	0.407389
rs1052873	PBK	1.79125	0.408353
rs7209436	CRHR1	1.78571	0.409484
rs593943	SLIT2	1.77368	0.411955
rs2242446	SLC6A2	1.76637	0.413465
rs2947029	CCKBR	1.71894	0.423387
rs1732170	GSK3B	1.71807	0.42357
rs8004994	GALC	1.68059	0.431583
rs6740584	CREB1	1.62859	0.442952
rs1799983	NOS3	1.62845	0.442984
rs2941025	CCKBR	1.59689	0.450029
rs11852984	ACTC1	1.56953	0.456226
rs10488683	TPH1	1.5639	0.457513
rs7997012	HTR2A	1.56046	0.458299
rs6269	COMT	1.54709	0.461375
rs3800373	FKBP5	1.52586	0.466299
rs1565445	NTRK2	1.47269	0.478861
rs6661750	PDE4B	1.46058	0.481769
rs72756712	PBX3	1.45881	0.482197
rs6480463	ADAMTS14	1.42656	0.490033
rs16940665	CRHR1	1.40816	0.494563
rs2834778	RUNX1	1.40351	0.495714
rs9977375	RUNX1	1.40351	0.495714
rs2121337	ACMSD	1.40224	0.496029
rs2947028	CCKBR	1.40124	0.496277
rs111326206	TRPC1	1.39918	0.496789
rs358592	KCNIP4	1.39557	0.497688
rs3858375	SESN3	1.37004	0.504081
rs4633	COMT	1.36696	0.504857
rs4869998	AKAP12	1.35041	0.509052
rs1018351	IGSF5	1.34912	0.50938
rs10892827	MIR100HG	1.33812	0.51219
rs320461	RPS6KC1	1.33182	0.513805
rs4575	PSME2	1.32869	0.514611
rs7979008	AMIGO2	1.32388	0.51585
rs7296262	TMEM132C	1.32003	0.516844
rs4918918	SORBS1	1.31664	0.51772
rs209356	GABRG2	1.31457	0.518256
rs5569	SLC6A2	1.31388	0.518435
rs211034	GABRG2	1.31109	0.519158
rs13434430	SLIT2	1.30195	0.521538
rs67475248	LRRTM4	1.29386	0.523652
rs7580390	LRRTM4	1.29386	0.523652
rs16841143	PTH2R	1.25191	0.534751
rs6313	HTR2A	1.21687	0.544202
rs2738888	DISC1	1.21624	0.544372
rs1875999	CRHBP	1.21261	0.545362
rs11144542	MIR548H3	1.211	0.545801
rs2196456	NCAM1	1.20447	0.547586
rs2014663	CRHR2	1.19434	0.550367
rs6311	HTR2A	1.1924	0.5509
rs2941029	CCKBR	1.18515	0.552901
rs9475195	HCRTR2	1.16692	0.557964
rs4745426	MIR548H3	1.16663	0.558045
rs6295	HTR1A	1.15172	0.562221
rs111625585	SEL1L	1.14571	0.563914
rs1042173	SLC6A4	1.13335	0.567409
rs3813034	SLC6A4	1.13335	0.567409
rs4792887	CRHR1	1.13174	0.567865
rs1079597	DRD2	1.09742	0.577694
rs7225272	HS3ST3B1	1.08915	0.580089
rs2494746	AKT1	1.06575	0.586916
rs6280	DRD3	1.06219	0.587961
rs35824797	MAU2	1.00376	0.605391
rs7305115	TPH2	0.986641	0.610595
rs707216	ACTN2	0.932174	0.627453
rs10170138	LRRTM4	0.930054	0.628118
rs3007305	SCCPDH	0.887027	0.641777
rs705318	NPTX2	0.871842	0.646669
rs1007023	TPH2	0.861546	0.650006
rs1130214	AKT1	0.855741	0.651896
rs8022689	OR5AU1	0.842465	0.656237
rs10854398	B3GALT5	0.803757	0.669062
rs12648271	CLOCK	0.803283	0.669221
rs211035	GABRG2	0.793966	0.672345
rs2494731	AKT1	0.786749	0.674776
rs13140329	SLIT2	0.780414	0.676917
rs6913400	GRM1	0.772946	0.679449
rs11762112	HIBADH	0.77138	0.679981
rs165774	COMT	0.770318	0.680342
rs2284217	CRHR2	0.75833	0.684433
rs9983537	RUNX1	0.733936	0.692832
rs4680	COMT	0.72282	0.696693
rs57729539	ACSBG1	0.719527	0.697841
rs1386494	TPH2	0.713659	0.699892
rs1601012	SCN8A	0.711898	0.700509
rs1800497	ANKK1	0.696826	0.705807
rs6265	BDNF	0.691503	0.707688
rs7079041	C10orf68	0.688574	0.708725
rs3847511	FAT3	0.683709	0.710452
rs1799913	TPH1	0.664922	0.717157
rs1800532	TPH1	0.664922	0.717157
rs4853694	INPP1	0.616878	0.734593
rs6850524	CLOCK	0.59203	0.743776
rs1867283	NTRK2	0.562599	0.754802
rs2353181	BBS5	0.547388	0.760565
rs3796863	CD38	0.544225	0.761768
rs73122740	FLJ45974	0.529246	0.767495
rs2290639	HOMER1	0.507703	0.775807
rs38758	EIF3IP1	0.484457	0.784877
rs6475417	MLLT3	0.483818	0.785127
rs1799971	OPRM1	0.479862	0.786682
rs10474485	CRHBP	0.458208	0.795246
rs2661319	RGS4	0.454653	0.796661
rs4494728	SPRED2	0.454432	0.796749
rs6428588	ZNF326	0.438868	0.802973
rs1000533	TBX19	0.402974	0.817514
rs2929183	CCKBR	0.400336	0.818593
rs2941023	CCKBR	0.400336	0.818593
rs2291739	TIMELESS	0.398775	0.819232
rs10997044	CTNNA3	0.396679	0.820091
rs875777	DMTF1	0.392933	0.821629
rs4570625	TPH2	0.387832	0.823727
rs16965628	SLC6A4	0.387062	0.824044
rs10448044	IL7	0.383505	0.825511
rs12581041	SCN8A	0.367576	0.832112
rs1395973	MIR2113	0.357872	0.83616
rs10501087	BDNF-AS1	0.35415	0.837717
rs4923463	BDNF-AS1	0.35415	0.837717
rs2947025	CCKBR	0.353443	0.838013
rs300774	FAM110C	0.323395	0.850698
rs9325202	TPH2	0.323043	0.850848
rs6310	HTR2A	0.319657	0.85229
rs6872497	HOMER1	0.309569	0.8566
rs2268115	GRIN2B	0.295336	0.862718
rs3019286	STK3	0.280192	0.869275
rs2424932	DNMT3B	0.278399	0.870054
rs12373805	PRKCE	0.259132	0.878476
rs3806263	ADCK3	0.220241	0.895726
rs4308128	DPP10	0.212028	0.899412
rs112504494	KCNMB2	0.209633	0.90049
rs61606793	KCNMB2	0.209633	0.90049
rs79324256	KCNMB2	0.209633	0.90049
rs7713917	HOMER1	0.197937	0.905771
rs1520042	SGOL1	0.180547	0.913681
rs77075415	SGOL1	0.180547	0.913681
rs1800498	DRD2	0.178946	0.914413
rs4713902	FKBP5	0.176443	0.915558
rs13515	MAPK1	0.153653	0.926051
rs62535711	ZCCHC7	0.153118	0.926298
rs12639760	PABPC4L	0.132397	0.935945
rs1147198	NTRK2	0.127802	0.938098
rs53576	OXTR	0.0988227	0.95179
rs2682826	NOS1	0.0703039	0.965459
rs4554696	PDE4B	0.0602963	0.970302
rs10944288	HTR1E	0.059732	0.970576
rs2239547	ITIH4	0.0451389	0.977683
rs534654	TMEM165	0.0424945	0.978977
rs384005	MEF2C	0.0335962	0.983342
rs909270	INPP1	0.0268062	0.986686
rs10448042	IL7	0.0212444	0.989434
rs2190242	CRHR2	0.0135288	0.993258
rs643627	HTR2A	0.00712609	0.996443
rs2269272	SLC1A3	0.00495678	0.997525
rs4704560	HOMER1	0.00261556	0.998693

## Sheet: SuppTable4
Supplementary Table SIV: Multi-Omics Integration Network Correlations (all p<0.05)
Lifetime History of Attempted Suicide? (Yes)											Lifetime History of Attempted Suicide? (No)
Metabolite	rs1171276 LEPR	rs3805148 CLOCK	rs3777747 FKBP5	rs1045642 ABCB1	rs705315 NPTX2	rs1982350 ARNTL	rs1386483 TPH2	rs11105336 NAV3	Antidepressant Response		Metabolite	rs1171276 LEPR	rs3805148 CLOCK	rs3777747 FKBP5	rs1045642 ABCB1	rs705315 NPTX2	rs1982350 ARNTL	rs1386483 TPH2	rs11105336 NAV3	Antidepressant Response
Alanine	-0.031	-0.299	0.246	0.265	0.05	0.088	-0.142	-0.233	0.33		Alanine	0.037	-0.089	-0.077	-0.026	0.033	-0.117	-0.028	-0.047	0.069
Arginine	0.221	-0.222	-0.22	-0.074	-0.199	-0.13	0.113	-0.385	0.054		Arginine	-0.043	0.041	0.027	0.008	-0.018	0.018	0.015	-0.104	-0.012
Aspartate	-0.096	-0.015	-0.064	0.096	0.097	0.064	-0.013	0.222	-0.038		Aspartate	0.004	-0.067	-0.13	0.047	0.006	-0.024	0.009	-0.024	0.026
Butyrylcarnitine	0.244	0.053	0.068	-0.091	-0.085	0.162	-0.344	0.071	0.157		Butyrylcarnitine	0.065	-0.024	-0.005	0.047	0.011	-0.02	0.001	0.001	0.033
Glutaconylcarnitine	0.111	-0.198	-0.136	0.068	-0.257	0.038	-0.188	0.032	0.152		Glutaconylcarnitine	0.009	-0.06	0.022	-0.036	-0.006	-0.084	-0.048	0.004	0.123
Glycine	0.004	-0.024	-0.174	0.104	0.102	0.165	-0.097	-0.247	0.149		Glycine	0.041	-0.059	0.039	-0.033	0.065	-0.133	-0.025	-0.058	-0.062
Hexadecenoylcarnitine	0.03	0.07	-0.053	0.074	-0.062	0.109	-0.315	0.231	-0.059		Hexadecenoylcarnitine	-0.037	-0.022	-0.06	-0.04	-0.04	0.042	0.011	0.054	0.001
Hexanoylcarnitine	-0.011	0.086	-0.31	-0.05	-0.087	0.208	-0.366	0.222	0.251		Hexanoylcarnitine	-0.062	-0.04	0.015	-0.083	0.068	-0.037	-0.001	0.009	0.09
Hydroxyhexadecanoylcarnitine	0.041	0.029	-0.132	0.007	-0.111	0.098	-0.078	0.074	-0.087		Hydroxyhexadecanoylcarnitine	0.056	-0.128	0.012	-0.072	0.005	-0.091	-0.013	-0.039	-0.028
Hydroxyproline	0.157	0.046	0.099	-0.167	0.101	0.22	-0.289	0.153	0.128		Hydroxyproline	0.029	0.021	-0.136	-0.014	0.048	-0.075	-0.082	0.078	-0.036
Hydroxyropionylcarnitine	0.071	-0.211	-0.227	-0.005	-0.235	0.082	-0.114	-0.168	0.092		Hydroxyropionylcarnitine	0.028	-0.094	-0.017	-0.056	0.039	-0.12	-0.042	-0.032	0.101
Hydroxytetradecenoylcarnitine	0.192	-0.051	-0.19	-0.102	0.005	0.165	-0.349	0.115	-0.018		Hydroxytetradecenoylcarnitine	-0.032	0.001	-0.007	-0.07	0.002	-0.035	-0.045	0.033	0.016
Hydroxyvalerylcarnitine	-0.312	0.124	-0.135	-0.02	0.09	0.206	-0.142	0.305	-0.033		Hydroxyvalerylcarnitine	0.013	-0.091	-0.035	0.066	0.066	-0.088	-0.043	0.047	0.045
Kynurenine	0.248	0.158	0.219	-0.203	0.143	-0.079	-0.11	-0.028	-0.07		Kynurenine	0.015	-0.016	-0.075	-0.086	0.006	-0.122	-0.042	0.01	-0.02
lysoPhosphatidylcholine acyl C16:0	-0.096	-0.04	-0.004	0.126	-0.098	0.083	-0.066	-0.106	0.008		lysoPhosphatidylcholine acyl C16:0	0.043	-0.139	-0.041	-0.013	0.009	-0.016	-0.086	-0.021	0.131
lysoPhosphatidylcholine acyl C16:1	-0.03	-0.209	-0.022	0.119	-0.09	0.035	-0.011	-0.179	0.034		lysoPhosphatidylcholine acyl C16:1	0.019	-0.111	0.021	-0.002	0.041	0.001	-0.034	0.011	0.152
lysoPhosphatidylcholine acyl C17:0	0.002	-0.021	0.006	0.03	-0.091	-0.018	-0.08	-0.119	0.152		lysoPhosphatidylcholine acyl C17:0	0.017	-0.126	-0.006	0.011	-0.021	-0.011	-0.099	-0.033	0.124
lysoPhosphatidylcholine acyl C18:2	0.174	-0.038	-0.282	-0.203	-0.121	-0.066	-0.087	-0.293	0.082		lysoPhosphatidylcholine acyl C18:2	0.073	-0.075	0.057	-0.018	0.022	-0.033	-0.131	-0.062	0.059
lysoPhosphatidylcholine acyl C24:0	-0.032	-0.007	-0.303	-0.145	-0.155	-0.009	0.184	-0.179	-0.12		lysoPhosphatidylcholine acyl C24:0	-0.01	-0.08	0.011	-0.017	-0.016	-0.086	-0.097	-0.035	0.008
lysoPhosphatidylcholine acyl C26:0	-0.048	-0.172	-0.17	-0.103	-0.34	0.03	0.144	-0.062	-0.242		lysoPhosphatidylcholine acyl C26:0	-0.035	-0.061	0.055	-0.04	-0.001	-0.063	-0.047	0.019	0.017
lysoPhosphatidylcholine acyl C28:0	-0.024	-0.198	-0.178	-0.153	-0.328	-0.162	0.109	-0.159	-0.206		lysoPhosphatidylcholine acyl C28:0	0.028	-0.062	0.029	-0.055	-0.052	-0.095	-0.023	-0.016	0.045
lysoPhosphatidylcholine acyl C28:1	-0.084	-0.153	-0.07	-0.118	-0.301	-0.154	0.001	-0.104	-0.018		lysoPhosphatidylcholine acyl C28:1	0.016	-0.078	0.079	-0.025	-0.08	-0.067	-0.03	0.032	0.053
Nonaylcarnitine	0.178	-0.02	-0.049	-0.014	-0.015	0.201	-0.182	0.042	0.036		Nonaylcarnitine	0.004	-0.026	0.044	-0.025	-0.024	-0.125	-0.088	0.038	0.09
Phosphatidylcholine acyl alkyl C30:0	0.006	-0.37	-0.061	-0.021	-0.197	-0.235	0.023	-0.051	-0.066		Phosphatidylcholine acyl alkyl C30:0	0.035	0.007	0.049	-0.035	-0.048	-0.117	-0.055	-0.045	-0.008
Phosphatidylcholine acyl alkyl C30:2	-0.084	-0.142	-0.036	-0.044	-0.221	-0.093	-0.013	-0.108	0.019		Phosphatidylcholine acyl alkyl C30:2	0.019	-0.094	0.027	-0.032	-0.12	-0.051	0.017	0.056	0.08
Phosphatidylcholine acyl alkyl C34:2	0.06	-0.173	-0.092	-0.16	-0.192	-0.32	0.166	-0.188	-0.091		Phosphatidylcholine acyl alkyl C34:2	0.056	-0.056	0.016	-0.041	-0.026	-0.103	-0.042	-0.021	0.081
Phosphatidylcholine acyl alkyl C36:2	0.108	-0.212	-0.045	-0.258	-0.207	-0.263	0.099	-0.239	0.029		Phosphatidylcholine acyl alkyl C36:2	0.064	-0.136	0.061	0.01	-0.019	-0.107	-0.026	-0.023	0.116
Phosphatidylcholine acyl alkyl C36:3	0.086	-0.123	-0.081	-0.196	-0.141	-0.236	0.146	-0.24	-0.073		Phosphatidylcholine acyl alkyl C36:3	0.034	-0.061	0.022	-0.059	-0.009	-0.136	-0.016	-0.017	0.102
Phosphatidylcholine acyl alkyl C38:0	-0.019	-0.168	-0.131	-0.002	-0.318	0.02	0.037	-0.214	-0.066		Phosphatidylcholine acyl alkyl C38:0	-0.017	-0.079	0.094	-0.081	-0.112	-0.028	-0.036	0.004	0.072
Phosphatidylcholine acyl alkyl C38:2	0.138	-0.228	-0.078	-0.351	-0.048	-0.247	0.073	-0.324	0.119		Phosphatidylcholine acyl alkyl C38:2	0.023	-0.113	0.046	-0.028	-0.088	-0.171	0.002	-0.014	0.05
Phosphatidylcholine acyl alkyl C38:3	0.103	-0.296	0.061	-0.131	-0.06	-0.032	-0.006	-0.076	0.09		Phosphatidylcholine acyl alkyl C38:3	-0.059	-0.12	0.062	-0.031	-0.079	-0.145	0.08	0.03	0.054
Phosphatidylcholine acyl alkyl C38:4	0.287	-0.137	0.091	-0.312	-0.03	0.061	-0.032	-0.078	0.06		Phosphatidylcholine acyl alkyl C38:4	-0.019	-0.046	0.095	-0.1	-0.028	-0.047	-0.024	-0.024	0.051
Phosphatidylcholine acyl alkyl C38:5	0.235	-0.021	-0.057	-0.325	-0.05	0.068	0.075	-0.145	0.05		Phosphatidylcholine acyl alkyl C38:5	-0.02	0.007	0.053	-0.136	0.002	-0.036	-0.016	-0.007	0.03
Phosphatidylcholine acyl alkyl C40:1	-0.02	-0.048	-0.221	-0.07	-0.213	0.127	0.053	-0.196	0.023		Phosphatidylcholine acyl alkyl C40:1	-0.023	-0.046	0.125	-0.063	-0.109	-0.013	-0.052	-0.01	0.064
Phosphatidylcholine acyl alkyl C40:3	0.199	-0.316	0.088	-0.173	0.055	0.011	-0.017	-0.101	-0.021		Phosphatidylcholine acyl alkyl C40:3	-0.088	-0.091	0.037	-0.114	-0.087	-0.105	0.051	-0.021	0.028
Phosphatidylcholine acyl alkyl C40:4	0.347	-0.151	0.077	-0.344	0.09	0.117	0.015	-0.09	0.038		Phosphatidylcholine acyl alkyl C40:4	-0.067	-0.095	0.088	-0.125	-0.058	-0.067	-0.009	-0.019	-0.01
Phosphatidylcholine acyl alkyl C40:5	0.365	-0.175	-0.006	-0.32	0.024	0.213	-0.102	-0.17	0.039		Phosphatidylcholine acyl alkyl C40:5	-0.065	-0.078	0.12	-0.129	-0.077	-0.051	-0.019	0.024	-0.013
Phosphatidylcholine acyl alkyl C40:6	0.14	-0.126	-0.046	-0.108	-0.32	0.077	-0.11	-0.19	-0.118		Phosphatidylcholine acyl alkyl C40:6	-0.034	-0.062	0.106	-0.114	-0.069	-0.009	-0.05	-0.023	0.013
Phosphatidylcholine acyl alkyl C42:4	0.301	-0.238	0.111	-0.205	0.085	0.052	0.044	-0.124	-0.03		Phosphatidylcholine acyl alkyl C42:4	-0.025	-0.092	0.049	-0.079	0.006	-0.065	-0.003	-0.092	-0.02
Phosphatidylcholine acyl alkyl C42:5	0.312	-0.22	0.081	-0.179	0.077	0.148	-0.078	-0.125	-0.033		Phosphatidylcholine acyl alkyl C42:5	-0.021	-0.043	0.109	-0.119	-0.012	-0.044	-0.019	-0.019	-0.035
Phosphatidylcholine acyl alkyl C44:3	0.137	-0.258	-0.01	-0.095	-0.171	0.005	-0.018	-0.223	-0.015		Phosphatidylcholine acyl alkyl C44:3	-0.022	-0.085	0.065	-0.124	-0.059	-0.052	-0.021	-0.067	0.063
Phosphatidylcholine acyl alkyl C44:4	0.27	-0.19	0.095	-0.071	-0.015	0.012	0.001	-0.039	-0.152		Phosphatidylcholine acyl alkyl C44:4	0.033	-0.088	0.059	-0.053	0.046	-0.022	0.006	-0.158	0.009
Phosphatidylcholine diacyl C24:0	-0.141	-0.179	-0.324	-0.057	-0.148	0.078	0.078	-0.175	-0.007		Phosphatidylcholine diacyl C24:0	-0.056	0.032	0.06	-0.084	-0.102	-0.032	-0.027	0.013	-0.021
Phosphatidylcholine diacyl C34:1	-0.124	-0.033	-0.037	0.04	-0.08	0.008	0.014	-0.043	-0.132		Phosphatidylcholine diacyl C34:1	0.083	-0.122	0.087	-0.028	-0.012	-0.121	0.004	0.024	0.09
Phosphatidylcholine diacyl C34:2	-0.129	0.037	-0.087	0.04	-0.052	0.003	0.016	-0.028	-0.208		Phosphatidylcholine diacyl C34:2	0.066	-0.161	0.102	0.025	0.005	-0.1	-0.024	0.021	0.158
Phosphatidylcholine diacyl C34:3	-0.054	-0.197	-0.143	-0.044	-0.27	-0.214	0.304	-0.235	0.013		Phosphatidylcholine diacyl C34:3	0.035	-0.084	0.08	0.007	-0.039	-0.114	0.032	0.066	0.121
Phosphatidylcholine diacyl C36:1	-0.077	-0.047	-0.095	-0.244	-0.092	-0.089	0.066	-0.287	0.023		Phosphatidylcholine diacyl C36:1	0.061	-0.063	0.084	-0.042	-0.026	-0.187	-0.026	-0.001	0.053
Phosphatidylcholine diacyl C36:2	-0.159	0.019	-0.095	0.005	-0.06	-0.031	-0.026	-0.091	-0.181		Phosphatidylcholine diacyl C36:2	0.065	-0.145	0.082	-0.012	-0.005	-0.124	-0.053	-0.011	0.156
Phosphatidylcholine diacyl C36:3	-0.135	-0.011	-0.085	0.018	-0.153	-0.027	-0.025	-0.13	-0.148		Phosphatidylcholine diacyl C36:3	0.069	-0.127	0.062	-0.008	-0.001	-0.126	-0.006	0.025	0.114
Phosphatidylcholine diacyl C36:4	-0.065	-0.028	-0.059	0.012	-0.102	0.056	-0.052	-0.059	-0.108		Phosphatidylcholine diacyl C36:4	0.052	-0.125	0.118	-0.044	-0.051	-0.078	0.032	-0.005	0.087
Phosphatidylcholine diacyl C36:6	-0.13	-0.239	-0.113	-0.009	-0.311	-0.022	0.147	-0.253	0.083		Phosphatidylcholine diacyl C36:6	-0.029	-0.033	0.071	-0.059	-0.134	-0.039	-0.012	0.018	0.057
Phosphatidylcholine diacyl C38:0	0.073	0.035	-0.009	-0.081	-0.262	0.059	-0.05	-0.11	-0.127		Phosphatidylcholine diacyl C38:0	-0.057	-0.02	0.048	-0.153	-0.087	-0.011	-0.019	-0.017	-0.017
Phosphatidylcholine diacyl C38:3	-0.192	-0.052	0.036	-0.06	-0.12	-0.009	-0.015	-0.159	0.016		Phosphatidylcholine diacyl C38:3	0.022	-0.037	0.059	-0.06	-0.008	-0.145	0.022	0.011	0.093
Phosphatidylcholine diacyl C38:5	0.008	0.008	-0.116	-0.046	-0.192	0.132	0.11	-0.135	0.022		Phosphatidylcholine diacyl C38:5	-0.008	-0.067	0.146	-0.094	-0.095	-0.031	0.015	0.034	0.076
Phosphatidylcholine diacyl C38:6	-0.104	-0.089	-0.043	0.096	-0.316	0.09	-0.023	-0.055	-0.156		Phosphatidylcholine diacyl C38:6	-0.004	-0.099	0.065	-0.078	-0.095	0.001	-0.013	-0.004	0.018
Phosphatidylcholine diacyl C40:2	0.086	-0.064	-0.144	-0.2	-0.07	0.03	0.17	-0.28	-0.008		Phosphatidylcholine diacyl C40:2	-0.052	-0.092	0.032	-0.087	-0.123	-0.115	-0.054	0.004	-0.008
Phosphatidylcholine diacyl C42:1	0.057	-0.107	-0.024	0.003	-0.309	0.129	-0.047	-0.04	-0.167		Phosphatidylcholine diacyl C42:1	-0.011	-0.057	0.119	-0.105	-0.043	-0.026	-0.038	-0.041	-0.007
Pimelylcarnitine	0.206	0.002	-0.152	-0.031	0.04	0.246	-0.29	0.227	-0.141		Pimelylcarnitine	-0.005	0	0.048	-0.138	0.016	-0.078	-0.06	0.044	0.032
Proline	-0.064	-0.138	0.169	0.144	0.101	0.168	-0.093	-0.12	0.283		Proline	0.113	-0.141	-0.064	-0.018	0.062	-0.106	-0.035	-0.058	0.062
Serine	-0.013	-0.027	-0.187	0.061	0.013	0.142	-0.03	-0.05	0.147		Serine	0.038	-0.175	-0.089	0.011	0.012	-0.119	0.03	-0.065	0.056
Spermidine	0.232	-0.094	0.024	-0.104	0.001	-0.136	-0.33	0.094	-0.095		Spermidine	-0.004	0.007	-0.089	0.001	-0.02	0.054	-0.074	-0.099	0.024
Sphingomyelin C26:0	0.179	0.088	0.022	-0.302	-0.135	-0.107	0.105	0.095	-0.219		Sphingomyelin C26:0	-0.01	-0.022	0.017	-0.022	-0.017	0.026	-0.039	-0.096	0.003
Sphingomyelin-(OH)-C16:1	0.095	-0.024	0.071	-0.107	-0.046	0.078	-0.328	0.021	0.047		Sphingomyelin-(OH)-C16:1	0.051	-0.106	0.058	0.017	-0.029	-0.031	-0.025	-0.061	0.064
Symmetric Dimethylarginine	0.351	0.088	-0.022	-0.231	0.21	0.219	-0.138	0.12	0.065		Symmetric Dimethylarginine	0.03	-0.032	-0.052	-0.146	-0.005	-0.014	0.049	-0.086	-0.002
Valine	0.084	-0.043	-0.047	-0.088	0.08	0.069	-0.136	-0.023	0.221		Valine	0.059	-0.124	-0.019	-0.009	0.024	-0.008	-0.015	-0.07	0.08
Antidepressant Response	0.05	-0.089	-0.076	-0.065	0.269	0.068	-0.151	-0.048	1		Antidepressant Response	0.043	-0.054	0.028	0.008	0.002	-0.01	-0.068	0.043	1

## Sheet: SuppTable5
Supplementary Table SV: Population Frequencies of SNVs.
	rs1982350 ARNTL	rs3805148 CLOCK	rs1171276 LEPR	rs3777747 FKBP5	rs1045642 ABCB1	rs705315 NPTX2	rs1386483 TPH2	rs11105336 NAV3
European (Finnish)	0.55	0.39	0.08	0.46	0.39	0.05	0.52	0.31
European (Non-Finninsh)	0.6	0.36	0.17	0.46	0.47	0.06	0.63	0.36
African/African-American	0.51	0.2	0.44	0.38	0.8	0.22	0.34	0.24
East Asian	0.38	0.58	0.05	0.63	0.63	0.22	0.47	0.35
Ashkenazi Jewish	0.61	0.42	0.31	0.54	0.64	0.1	0.6	0.37
Latino/Admixed American	0.56	0.46	0.25	0.55	0.55	0.11	0.53	0.32

## Sheet: SuppTable6
Supplementary Table SVI: QIDS-C Items Association with Lifetime Attempted Suicide by Kruskal-Wallis Test
QIDS-C Item	Description	Domain	Test Statistic	p-value
1	Sleep-Onset Insomnia	Sleep Disturbance	3.36836	0.0664599
2	Mid-Nocturnal Insomnia	Sleep Disturbance	0.0545468	0.815332
3	Early Morning Insomnia	Sleep Disturbance	3.35419	0.0670341
4	Hypersomnia	Sleep Disturbance	0.794078	0.37287
5	Sad Mood	Sad Mood	2.29784	0.129554
6	Appetite Decreased	Appetite/Weight	1.85548	0.173148
7	Appetite Increased	Appetite/Weight	1.85548	0.173148
8	Weight Decreased	Appetite/Weight	2.74982	0.0972651
9	Weight Increased	Appetite/Weight	2.74982	0.0972651
10	Concentration/Decision-Making	Concentration	0.316142	0.573935
11	Self-Outlook	Guilt	5.61449	0.0178125
12	Suicidal Ideation	Suicidal Interest	24.3578	8.0004e-07
13	Involvement	Interest	0.023232	0.878855
14	Energy/Fatiguability	Energy/Fatiguability	0.152661	0.696005
15	Psychomotor Slowing	Psychomotor Activity	0.374287	0.540677
16	Psychomotor Agitation	Psychomotor Activity	0.0476124	0.827271
